# Supplementary material for: Immunohistochemical Evaluation of FGD3 Expression: A New Strong Prognostic Factor in Invasive Breast Cancer
Source: Cancers (Basel). 2021 Jul 29;13(15):3824. doi: 10.3390/cancers13153824 (PMC8345064; doi:10.3390/cancers13153824)
Supplement: Supplementary file 1 [file cancers-13-03824-s001.zip]

Archive with 1 entries (1 files):
- cancers-1277921-supplementary.pdf
